# Supplementary material for: Multiple factors influence local perceptions of snow leopards and Himalayan wolves in the central Himalayas, Nepal
Source: PeerJ. 2020 Oct 15;8:e10108. doi: 10.7717/peerj.10108 (PMC7568854; doi:10.7717/peerj.10108)
Supplement: Supplemental Information 4 — Sex: F=Female, M=Male; AGE: Age of the respondent; VDC=Village Development Committee; VDC#: Village Development Committee number; OCC= Occupation (AGRI=Agriculture, HERD= Livestock herding, OTHER=e.g. tourism); LIT=Literacy (ILL=not able to read and write, LIT=able to read and write; REG=Region (ACA=Annapurna Conservation Area, MCA=Manaslu Conservation Area); PER=Perception (YES=positive, NO=Negative); OWN=Number of livestock owned; LOSS= Number of livestock lost to wolves; DIST= Distance to the nearest conservation office (number of walking days required to reach nearest conservation field office - standardized to 8 hrs. walking/day); COMP= Composition of the herd, i.e. proportion of large stock animals. [file peerj-08-10108-s004.csv]

SEX	AGE	VDC	VDC_SN	OCC	LIT	REG	PER	OWN	LOSS	DIST	COMP
F	68	Lomanthang	1	AGRI	ILL	ACA	NO	41	0	0	0.13
M	50	Lomanthang	1	HERD	ILL	ACA	NO	139	1	0	0
M	80	Lomanthang	1	AGRI	ILL	ACA	YES	80	0	0	0.09
M	78	Lomanthang	1	AGRI	ILL	ACA	NO	60	0	0	0.15
F	22	Lomanthang	1	OTHER	LIT	ACA	NO	3	0	0	1
F	53	Lomanthang	1	AGRI	ILL	ACA	NO	17	0	0	0.53
M	60	Lomanthang	1	AGRI	ILL	ACA	YES	13	0	0	1
F	53	Lomanthang	1	AGRI	ILL	ACA	NO	19	0	0	0.42
M	57	Lomanthang	1	AGRI	ILL	ACA	NO	195	3	0	0.17
F	62	Lomanthang	1	AGRI	ILL	ACA	NO	189	4	0	0.34
M	57	Lomanthang	1	AGRI	ILL	ACA	YES	209	1	0	0.25
F	44	Lomanthang	1	AGRI	ILL	ACA	YES	4	0	0	1
M	72	Lomanthang	1	AGRI	ILL	ACA	NO	6	0	0	1
M	73	Lomanthang	1	AGRI	ILL	ACA	YES	88	3	0	0.09
M	50	Lomanthang	1	AGRI	ILL	ACA	YES	208	2	0	0.37
M	55	Lomanthang	1	AGRI	ILL	ACA	YES	62	2	0	0.1
M	56	Lomanthang	1	AGRI	ILL	ACA	YES	11	0	0	1
M	60	Lomanthang	1	AGRI	ILL	ACA	YES	106	2	0	0.06
M	65	Lomanthang	1	AGRI	ILL	ACA	YES	70	1	0	0.17
F	65	Lomanthang	1	AGRI	ILL	ACA	YES	3	0	0	1
M	49	Lomanthang	1	AGRI	LIT	ACA	YES	154	2	0	0.05
M	47	Lomanthang	1	AGRI	LIT	ACA	YES	62	0	0	0.17
M	37	Lomanthang	1	OTHER	LIT	ACA	YES	8	0	0	1
M	47	Lomanthang	1	AGRI	LIT	ACA	NO	12	1	0	1
M	73	Lomanthang	1	AGRI	ILL	ACA	YES	5	0	0	1
M	56	Lomanthang	1	AGRI	ILL	ACA	YES	13	1	0	1
M	67	Lomanthang	1	AGRI	ILL	ACA	YES	12	0	0	1
M	47	Lomanthang	1	AGRI	LIT	ACA	YES	5	0	0	1
M	65	Lomanthang	1	AGRI	ILL	ACA	YES	82	0	0	0.06
M	56	Lomanthang	1	AGRI	ILL	ACA	YES	58	1	0	0.27
M	65	Lomanthang	1	AGRI	ILL	ACA	NO	9	0	0	1
M	26	Chhoser	2	AGRI	LIT	ACA	YES	41	0	1	0.16
M	49	Chhoser	2	AGRI	LIT	ACA	NO	10	0	1	0.2
M	56	Chhoser	2	OTHER	LIT	ACA	YES	50	0	1	0.09
F	55	Chhoser	2	AGRI	ILL	ACA	NO	58	0	1	0.06
M	29	Chhoser	2	AGRI	LIT	ACA	YES	25	0	1	0.17
M	60	Chhoser	2	OTHER	LIT	ACA	NO	24	0	1	0.21
M	44	Chhoser	2	AGRI	LIT	ACA	NO	342	4	1	0.01
M	46	Chhoser	2	AGRI	LIT	ACA	NO	109	2	1	0.02
M	51	Chhoser	2	AGRI	ILL	ACA	NO	96	2	1	0.04
M	27	Chhoser	2	OTHER	LIT	ACA	NO	55	1	1	0.13
M	66	Chhoser	2	AGRI	ILL	ACA	NO	106	3	1	0.03
M	41	Chhoser	2	OTHER	LIT	ACA	NO	87	0	1	0.05
M	72	Chhoser	2	AGRI	ILL	ACA	YES	56	5	1	0.1
M	70	Chhoser	2	AGRI	ILL	ACA	YES	20	3	1	0.12
M	39	Chhoser	2	AGRI	LIT	ACA	YES	33	3	1	0
M	87	Chhoser	2	AGRI	ILL	ACA	YES	56	2	1	0.02
M	43	Chhoser	2	AGRI	LIT	ACA	NO	113	4	1	0.03
M	53	Chhoser	2	AGRI	ILL	ACA	YES	63	0	1	0.02
M	73	Chhoser	2	AGRI	ILL	ACA	YES	16	2	1	0.29
M	40	Chhoser	2	AGRI	LIT	ACA	NO	95	1	1	0.04
M	74	Chhoser	2	AGRI	ILL	ACA	NO	118	4	1	0.05
F	30	Chhoser	2	OTHER	LIT	ACA	NO	58	1	1	0.12
M	27	Chhoser	2	AGRI	LIT	ACA	NO	37	0	1	0.05
M	33	Chhoser	2	AGRI	LIT	ACA	YES	240	1	1	0.01
F	28	Chhoser	2	OTHER	LIT	ACA	NO	8	0	1	0
M	29	Chhoser	2	AGRI	LIT	ACA	NO	16	1	1	0.2
M	45	Chhoser	2	OTHER	LIT	ACA	NO	19	2	1	0.12
M	55	Chhoser	2	AGRI	ILL	ACA	NO	44	0	1	0.14
F	60	Chhoser	2	AGRI	ILL	ACA	NO	6	0	1	0.33
M	45	Chhoser	2	OTHER	LIT	ACA	YES	10	1	1	1
F	70	Chhoser	2	OTHER	LIT	ACA	NO	10	1	1	1
M	45	Chhoser	2	OTHER	LIT	ACA	NO	11	0	1	1
M	61	Chhoser	2	AGRI	ILL	ACA	YES	38	0	1	0.29
M	75	Chhoser	2	AGRI	ILL	ACA	NO	9	0	1	1
M	37	Chhoser	2	OTHER	LIT	ACA	NO	46	0	1	0.11
M	37	Chhoser	2	OTHER	LIT	ACA	NO	116	0	1	0.05
M	35	Chhoser	2	AGRI	LIT	ACA	YES	46	2	1	0.09
M	23	Chhoser	2	AGRI	LIT	ACA	YES	27	2	1	0.2
M	39	Chhoser	2	OTHER	LIT	ACA	NO	218	5	1	0.02
M	21	Chhoser	2	OTHER	LIT	ACA	NO	113	1	1	0.04
M	54	Chhoser	2	AGRI	ILL	ACA	NO	111	1	1	0.05
M	46	Chhoser	2	AGRI	LIT	ACA	NO	1	0	1	1
M	53	Chhoser	2	AGRI	ILL	ACA	NO	83	0	1	0.05
M	63	Chhoser	2	AGRI	ILL	ACA	NO	80	0	1	0.06
M	42	Chhoser	2	AGRI	LIT	ACA	NO	83	0	1	0.04
M	37	Chhoser	2	AGRI	LIT	ACA	NO	9	0	1	0.33
F	26	Chhoser	2	AGRI	LIT	ACA	NO	3	0	1	1
M	46	Chhoser	2	AGRI	LIT	ACA	NO	107	2	1	0.05
M	39	Chhoser	2	AGRI	LIT	ACA	NO	85	1	1	0.06
M	44	Chhoser	2	AGRI	LIT	ACA	YES	75	0	1	0.08
M	39	Chhoser	2	OTHER	LIT	ACA	NO	109	0	1	0.06
F	54	Chhoser	2	AGRI	ILL	ACA	NO	63	0	1	0.1
F	49	Chhoser	2	AGRI	ILL	ACA	NO	55	2	1	0.09
M	43	Chhoser	2	AGRI	LIT	ACA	NO	91	1	1	0.06
M	24	Chhoser	2	AGRI	LIT	ACA	NO	66	0	1	0.05
M	51	Chhoser	2	AGRI	ILL	ACA	NO	83	0	1	0.05
M	37	Surkhang	3	AGRI	LIT	ACA	NO	319	0	1	0.04
M	35	Surkhang	3	AGRI	LIT	ACA	YES	115	0	1	0.27
M	72	Surkhang	3	AGRI	ILL	ACA	NO	26	0	1	0.09
M	59	Surkhang	3	AGRI	ILL	ACA	YES	233	5	1	0.11
M	51	Surkhang	3	AGRI	ILL	ACA	NO	91	0	1	0.02
F	41	Surkhang	3	AGRI	ILL	ACA	NO	310	0	1	0.42
F	46	Surkhang	3	AGRI	ILL	ACA	NO	12	0	1	1
F	33	Surkhang	3	OTHER	LIT	ACA	YES	5	0	1	0.06
F	31	Surkhang	3	AGRI	LIT	ACA	YES	70	0	1	0.02
F	46	Surkhang	3	AGRI	ILL	ACA	NO	288	1	1	0.02
F	46	Surkhang	3	AGRI	ILL	ACA	NO	227	2	1	0.04
M	41	Surkhang	3	AGRI	LIT	ACA	NO	116	1	1	0.04
M	59	Surkhang	3	HERD	ILL	ACA	NO	117	1	1	0.03
M	25	Surkhang	3	HERD	ILL	ACA	NO	237	1	1	0.05
M	46	Surkhang	3	AGRI	LIT	ACA	NO	135	1	1	0.03
M	46	Surkhang	3	OTHER	LIT	ACA	NO	218	1	1	0.05
F	34	Surkhang	3	AGRI	LIT	ACA	NO	99	0	1	0.07
M	20	Surkhang	3	OTHER	LIT	ACA	NO	104	2	1	0.05
M	40	Surkhang	3	AGRI	LIT	ACA	NO	173	0	1	0.08
F	33	Surkhang	3	AGRI	LIT	ACA	NO	119	0	1	0.84
M	41	Surkhang	3	AGRI	LIT	ACA	NO	255	2	1	0.03
M	41	Surkhang	3	AGRI	LIT	ACA	NO	307	2	1	0.03
M	39	Surkhang	3	AGRI	LIT	ACA	YES	145	1	1	0.02
M	31	Surkhang	3	AGRI	LIT	ACA	NO	307	0	1	0.06
M	26	Surkhang	3	AGRI	LIT	ACA	YES	109	7	1	0.07
M	66	Surkhang	3	AGRI	ILL	ACA	NO	68	0	1	0.03
F	38	Surkhang	3	AGRI	LIT	ACA	NO	110	3	1	1
M	39	Surkhang	3	AGRI	LIT	ACA	NO	22	0	1	0.05
M	40	Surkhang	3	HERD	ILL	ACA	YES	40	0	1	1
F	55	Surkhang	3	AGRI	ILL	ACA	YES	3	0	1	0.19
F	47	Surkhang	3	AGRI	ILL	ACA	NO	139	0	1	0.67
M	73	Surkhang	3	AGRI	ILL	ACA	NO	3	0	1	1
F	62	Surkhang	3	AGRI	ILL	ACA	NO	15	1	1	1
M	49	Surkhang	3	AGRI	LIT	ACA	YES	15	0	1	0.1
M	50	Surkhang	3	AGRI	ILL	ACA	NO	287	1	1	0.05
F	49	Surkhang	3	AGRI	ILL	ACA	NO	110	2	1	0.03
F	55	Surkhang	3	AGRI	ILL	ACA	NO	37	5	1	0.05
F	24	Surkhang	3	HERD	ILL	ACA	NO	219	1	1	0.04
M	39	Surkhang	3	HERD	ILL	ACA	NO	185	2	1	0.05
M	50	Surkhang	3	HERD	ILL	ACA	NO	215	0	1	0.03
M	64	Surkhang	3	HERD	ILL	ACA	NO	279	2	1	1
M	55	Surkhang	3	AGRI	ILL	ACA	NO	6	0	1	0.05
M	44	Surkhang	3	HERD	ILL	ACA	NO	170	2	1	0.5
F	46	Surkhang	3	AGRI	ILL	ACA	NO	13	0	1	0.05
F	78	Surkhang	3	AGRI	ILL	ACA	NO	215	5	1	0.21
F	42	Surkhang	3	AGRI	ILL	ACA	NO	40	1	1	0.4
F	27	Surkhang	3	AGRI	LIT	ACA	NO	10	0	1	0.02
M	53	Surkhang	3	OTHER	LIT	ACA	YES	154	0	1	0.35
F	60	Surkhang	3	AGRI	ILL	ACA	NO	26	0	1	0.44
M	36	Ghami	4	AGRI	LIT	ACA	NO	64	0	1	0.22
F	34	Ghami	4	AGRI	LIT	ACA	YES	50	0	1	0.2
M	34	Ghami	4	AGRI	LIT	ACA	NO	197	0	1	0.06
M	41	Ghami	4	AGRI	LIT	ACA	NO	28	0	1	0.63
M	45	Ghami	4	AGRI	LIT	ACA	NO	262	0	1	0.02
M	45	Ghami	4	AGRI	LIT	ACA	NO	7	0	1	1
M	37	Ghami	4	AGRI	LIT	ACA	NO	4	0	1	1
F	40	Ghami	4	AGRI	ILL	ACA	NO	6	0	1	1
F	30	Ghami	4	AGRI	LIT	ACA	NO	2	0	1	1
F	52	Ghami	4	AGRI	ILL	ACA	NO	6	0	1	1
M	41	Ghami	4	AGRI	LIT	ACA	NO	261	1	1	0.03
M	45	Ghami	4	AGRI	LIT	ACA	NO	8	0	1	1
M	41	Ghami	4	AGRI	LIT	ACA	NO	98	0	1	0.09
M	44	Ghami	4	AGRI	LIT	ACA	NO	170	0	1	0.11
F	48	Ghami	4	AGRI	ILL	ACA	NO	1	0	1	1
F	35	Ghami	4	AGRI	LIT	ACA	NO	25	0	1	1
F	24	Ghami	4	AGRI	LIT	ACA	NO	11	0	1	0.7
F	51	Ghami	4	AGRI	ILL	ACA	NO	56	0	1	0.18
M	31	Ghami	4	AGRI	LIT	ACA	NO	11	0	1	1
M	37	Ghami	4	AGRI	LIT	ACA	NO	10	0	1	1
F	49	Ghami	4	AGRI	ILL	ACA	NO	7	1	1	1
F	59	Ghami	4	AGRI	ILL	ACA	NO	31	0	1	0.3
M	63	Ghami	4	AGRI	ILL	ACA	NO	32	0	1	0.19
F	35	Ghami	4	AGRI	LIT	ACA	NO	85	1	1	0.05
M	37	Ghami	4	AGRI	LIT	ACA	NO	21	1	1	0.5
M	54	Ghami	4	AGRI	ILL	ACA	NO	366	3	1	0.04
M	46	Ghami	4	AGRI	LIT	ACA	NO	183	1	1	0.04
F	53	Ghami	4	AGRI	ILL	ACA	NO	138	1	1	0.09
M	56	Ghami	4	AGRI	ILL	ACA	NO	3	0	1	1
M	50	Ghami	4	AGRI	ILL	ACA	NO	98	2	1	0.17
M	64	Ghami	4	AGRI	ILL	ACA	NO	355	0	1	0.03
F	52	Ghami	4	AGRI	ILL	ACA	NO	41	0	1	0.13
F	51	Ghami	4	AGRI	ILL	ACA	NO	160	0	1	0.06
F	44	Ghami	4	AGRI	ILL	ACA	NO	8	0	1	1
M	59	Ghami	4	AGRI	ILL	ACA	NO	191	2	1	0.05
M	59	Ghami	4	AGRI	ILL	ACA	NO	140	0	1	0.09
M	62	Ghami	4	AGRI	ILL	ACA	NO	82	0	1	0.06
M	66	Ghami	4	AGRI	ILL	ACA	NO	9	0	1	1
M	40	Ghami	4	AGRI	LIT	ACA	NO	23	1	1	0.52
M	49	Ghami	4	AGRI	LIT	ACA	NO	7	0	1	1
M	64	Ghami	4	AGRI	ILL	ACA	NO	2	0	1	1
M	49	Ghami	4	AGRI	LIT	ACA	NO	8	0	1	1
F	53	Ghami	4	AGRI	ILL	ACA	NO	365	2	1	0.03
F	53	Ghami	4	AGRI	ILL	ACA	NO	50	0	1	0.1
M	61	Chhonup	5	AGRI	ILL	ACA	NO	38	0	1	1
M	52	Chhonup	5	AGRI	ILL	ACA	NO	8	0	1	1
M	62	Chhonup	5	AGRI	ILL	ACA	NO	37	0	1	0.19
M	36	Chhonup	5	AGRI	LIT	ACA	NO	33	0	1	0.21
M	38	Chhonup	5	AGRI	LIT	ACA	NO	219	0	1	0.03
M	27	Chhonup	5	AGRI	LIT	ACA	NO	32	0	1	0.06
M	30	Chhonup	5	AGRI	LIT	ACA	NO	153	1	1	0.2
M	56	Chhonup	5	AGRI	ILL	ACA	NO	210	0	1	0.04
F	49	Chhonup	5	AGRI	ILL	ACA	NO	97	5	1	0.33
M	43	Chhonup	5	HERD	ILL	ACA	NO	91	0	1	0.51
M	39	Chhonup	5	HERD	ILL	ACA	NO	115	0	1	0.52
M	32	Chhonup	5	AGRI	LIT	ACA	NO	39	0	1	0.11
M	29	Chhonup	5	AGRI	LIT	ACA	NO	33	0	1	0.13
M	52	Chhonup	5	AGRI	ILL	ACA	NO	43	2	1	1
M	44	Chhonup	5	AGRI	LIT	ACA	NO	67	0	1	0.24
M	57	Chhonup	5	AGRI	ILL	ACA	NO	32	0	1	0.22
M	27	Chhonup	5	AGRI	LIT	ACA	NO	22	0	1	0.45
M	61	Chhonup	5	AGRI	ILL	ACA	NO	8	0	1	1
M	55	Chhonup	5	AGRI	ILL	ACA	NO	8	0	1	1
M	48	Chhonup	5	AGRI	LIT	ACA	NO	14	0	1	0.29
M	36	Chhonup	5	AGRI	LIT	ACA	NO	133	0	1	0.13
M	36	Chhonup	5	AGRI	LIT	ACA	NO	42	0	1	0.29
M	28	Chhonup	5	AGRI	LIT	ACA	NO	80	0	1	0.11
M	48	Chhonup	5	AGRI	LIT	ACA	NO	32	0	1	0.29
M	32	Chhonup	5	AGRI	LIT	ACA	NO	5	0	1	1
M	55	Chhonup	5	AGRI	ILL	ACA	NO	166	1	1	0.08
M	46	Chhonup	5	AGRI	LIT	ACA	NO	117	0	1	0.09
M	59	Chhonup	5	AGRI	ILL	ACA	NO	16	0	1	0.5
M	56	Chhonup	5	AGRI	ILL	ACA	NO	11	0	1	1
M	70	Chhonup	5	AGRI	ILL	ACA	NO	154	0	1	0.08
M	48	Chhonup	5	AGRI	LIT	ACA	NO	73	0	1	0.06
M	67	Chhonup	5	AGRI	ILL	ACA	NO	255	0	1	0.05
M	44	Chhonup	5	AGRI	LIT	ACA	NO	56	3	1	1
M	45	Chhonup	5	AGRI	LIT	ACA	NO	24	2	1	1
M	50	Chhonup	5	AGRI	ILL	ACA	NO	66	1	1	0.08
M	56	Chhonup	5	AGRI	ILL	ACA	NO	14	0	1	1
M	46	Chhonup	5	AGRI	LIT	ACA	NO	32	0	1	0.72
M	44	Chhonup	5	AGRI	LIT	ACA	NO	121	0	1	0.13
M	52	Chhonup	5	AGRI	ILL	ACA	NO	11	0	1	1
M	43	Chhonup	5	AGRI	LIT	ACA	NO	94	2	1	0.18
M	65	Chhonup	5	AGRI	ILL	ACA	NO	5	0	1	1
M	37	Chhonup	5	AGRI	LIT	ACA	NO	240	0	1	0.04
M	57	Chhonup	5	AGRI	ILL	ACA	NO	33	0	1	0.33
M	54	Chhonup	5	AGRI	ILL	ACA	NO	54	0	1	0.13
M	53	Chhonup	5	AGRI	ILL	ACA	NO	75	6	1	1
M	45	Chhonup	5	AGRI	LIT	ACA	YES	6	0	1	1
M	49	Chhonup	5	AGRI	LIT	ACA	YES	48	0	1	0.15
M	51	Tsarang	6	AGRI	ILL	ACA	NO	127	2	1	0.04
M	63	Tsarang	6	AGRI	ILL	ACA	NO	202	3	1	0.07
M	40	Tsarang	6	AGRI	LIT	ACA	NO	75	2	1	0.17
M	24	Tsarang	6	AGRI	LIT	ACA	NO	187	3	1	0.02
M	38	Tsarang	6	AGRI	LIT	ACA	YES	7	1	1	1
M	49	Tsarang	6	AGRI	LIT	ACA	NO	10	0	1	1
M	33	Tsarang	6	AGRI	LIT	ACA	NO	167	0	1	0.06
M	58	Tsarang	6	AGRI	ILL	ACA	NO	16	1	1	1
M	48	Tsarang	6	AGRI	LIT	ACA	NO	160	1	1	0.06
M	47	Tsarang	6	AGRI	LIT	ACA	NO	194	1	1	0.06
M	61	Tsarang	6	AGRI	ILL	ACA	NO	257	3	1	0.05
M	26	Tsarang	6	AGRI	LIT	ACA	NO	186	3	1	0.06
M	42	Tsarang	6	OTHER	LIT	ACA	NO	9	2	1	1
M	56	Tsarang	6	AGRI	ILL	ACA	NO	209	1	1	0.04
M	69	Tsarang	6	AGRI	ILL	ACA	NO	203	2	1	0.05
M	38	Tsarang	6	AGRI	LIT	ACA	NO	135	2	1	0.1
M	49	Tsarang	6	AGRI	LIT	ACA	NO	231	2	1	0.04
M	63	Tsarang	6	AGRI	ILL	ACA	NO	10	0	1	1
M	31	Tsarang	6	AGRI	LIT	ACA	NO	170	1	1	0.05
M	39	Tsarang	6	AGRI	LIT	ACA	NO	8	1	1	1
M	65	Tsarang	6	AGRI	ILL	ACA	NO	32	2	1	0.5
M	41	Tsarang	6	AGRI	LIT	ACA	NO	159	1	1	0.05
M	25	Tsarang	6	AGRI	LIT	ACA	NO	91	2	1	0.1
M	36	Tsarang	6	AGRI	LIT	ACA	NO	77	1	1	0.07
M	39	Tsarang	6	AGRI	LIT	ACA	NO	108	1	1	0.07
M	67	Chhuksang	7	AGRI	ILL	ACA	NO	10	0	2	1
M	27	Chhuksang	7	AGRI	LIT	ACA	NO	107	0	2	0.04
M	43	Chhuksang	7	HERD	ILL	ACA	NO	376	1	2	0.06
M	34	Chhuksang	7	AGRI	LIT	ACA	NO	25	0	2	0.38
M	29	Chhuksang	7	AGRI	LIT	ACA	NO	7	0	2	0.71
M	64	Chhuksang	7	AGRI	ILL	ACA	NO	116	0	2	0.07
M	34	Chhuksang	7	AGRI	LIT	ACA	NO	90	1	2	0.08
M	25	Chhuksang	7	AGRI	LIT	ACA	NO	11	0	2	0.45
M	41	Chhuksang	7	AGRI	LIT	ACA	NO	403	0	2	0.02
M	40	Chhuksang	7	AGRI	LIT	ACA	NO	7	0	2	1
M	27	Chhuksang	7	AGRI	LIT	ACA	NO	17	0	2	1
M	46	Chhuksang	7	AGRI	LIT	ACA	NO	10	0	2	1
M	37	Chhuksang	7	AGRI	LIT	ACA	NO	9	0	2	1
M	32	Chhuksang	7	AGRI	LIT	ACA	NO	54	0	2	0.94
M	45	Chhuksang	7	AGRI	LIT	ACA	NO	11	0	2	1
M	44	Chhuksang	7	AGRI	LIT	ACA	NO	10	0	2	0.5
M	34	Chhuksang	7	AGRI	LIT	ACA	NO	7	0	2	1
M	45	Chhuksang	7	AGRI	LIT	ACA	NO	11	0	2	1
M	37	Chhuksang	7	AGRI	LIT	ACA	NO	5	0	2	1
M	53	Chhuksang	7	AGRI	ILL	ACA	NO	287	0	2	0.03
M	47	Chhuksang	7	HERD	ILL	ACA	NO	320	0	2	0.01
M	59	Chhuksang	7	AGRI	ILL	ACA	NO	387	0	2	0.01
M	24	Chhuksang	7	AGRI	LIT	ACA	NO	33	0	2	0.22
M	32	Chhuksang	7	AGRI	LIT	ACA	NO	281	0	2	0.04
M	51	Chhuksang	7	AGRI	ILL	ACA	NO	261	0	2	0.02
M	40	Chhuksang	7	AGRI	LIT	ACA	NO	2	0	2	1
M	47	Chhuksang	7	AGRI	LIT	ACA	NO	250	0	2	0.04
M	41	Chhuksang	7	AGRI	LIT	ACA	NO	289	0	2	0.03
M	28	Chhuksang	7	AGRI	LIT	ACA	NO	78	0	2	0.1
M	43	Chhuksang	7	AGRI	LIT	ACA	NO	27	1	2	0.38
M	30	Chhuksang	7	AGRI	LIT	ACA	NO	50	2	2	0.1
M	38	Chhuksang	7	AGRI	LIT	ACA	NO	143	1	2	0.04
M	38	Chhuksang	7	AGRI	LIT	ACA	NO	228	0	2	0.02
M	48	Chhuksang	7	AGRI	LIT	ACA	NO	101	0	2	0.04
M	48	Chhuksang	7	AGRI	LIT	ACA	NO	343	0	2	0.01
M	44	Chhuksang	7	AGRI	LIT	ACA	NO	313	0	2	0.02
M	51	Chhuksang	7	AGRI	ILL	ACA	NO	212	1	2	0.02
M	53	Chhuksang	7	AGRI	ILL	ACA	NO	249	0	2	0.02
M	56	TankiManang	8	AGRI	ILL	ACA	NO	181	1	0	0.69
M	49	TankiManang	8	AGRI	LIT	ACA	NO	35	3	0	0.71
M	54	TankiManang	8	AGRI	ILL	ACA	NO	104	1	0	1
M	31	Bhraka-Ngwal	10	AGRI	LIT	ACA	NO	48	0	1	0.17
M	29	Phu	13	AGRI	LIT	ACA	NO	125	4	3	0.31
F	61	Kagbeni	17	AGRI	ILL	ACA	NO	37	1	2	0.09
M	51	Chhekampar	18	AGRI	ILL	MCA	NO	35	0	4	1
M	49	Chhekampar	18	AGRI	LIT	MCA	NO	50	0	4	1
M	39	Chhekampar	18	AGRI	LIT	MCA	NO	21	0	3	1
M	60	Chhekampar	18	AGRI	ILL	MCA	NO	23	0	4	1
F	59	Chhekampar	18	AGRI	ILL	MCA	NO	32	1	4	0.87
F	36	Chhekampar	18	AGRI	LIT	MCA	NO	16	0	3	1
M	45	Chhekampar	18	AGRI	LIT	MCA	NO	18	0	3	1
F	51	Chhekampar	18	AGRI	ILL	MCA	NO	6	0	3	1
M	40	Chhekampar	18	AGRI	LIT	MCA	NO	11	0	3	1
M	54	Chhekampar	18	AGRI	ILL	MCA	NO	5	0	3	1
M	59	Chhekampar	18	AGRI	ILL	MCA	NO	25	0	3	1
M	33	Chhekampar	18	AGRI	LIT	MCA	NO	5	0	3	1
M	53	Chhekampar	18	AGRI	ILL	MCA	NO	14	0	3	1
M	30	Chhekampar	18	AGRI	LIT	MCA	NO	6	0	3	1
M	49	Chhekampar	18	AGRI	LIT	MCA	NO	12	0	3	1
M	48	Chhekampar	18	AGRI	LIT	MCA	NO	15	0	3	1
M	23	Chhekampar	18	AGRI	LIT	MCA	NO	10	0	3	1
M	39	Chhekampar	18	AGRI	LIT	MCA	NO	4	0	3	1
M	40	Chhekampar	18	AGRI	LIT	MCA	NO	19	0	3	1
M	45	Chhekampar	18	AGRI	LIT	MCA	NO	15	1	3	1
M	52	Chhekampar	18	AGRI	ILL	MCA	NO	10	0	3	1
M	32	Samagaun	19	AGRI	LIT	MCA	NO	26	0	4	1
M	45	Samagaun	19	OTHER	LIT	MCA	YES	18	1	4	1
M	22	Samagaun	19	AGRI	LIT	MCA	NO	14	0	4	1
M	55	Samagaun	19	AGRI	ILL	MCA	NO	15	0	4	1
M	46	Samagaun	19	AGRI	LIT	MCA	NO	11	0	5	0.7
M	52	Samagaun	19	AGRI	ILL	MCA	NO	23	0	5	0.14
M	23	Samagaun	19	AGRI	LIT	MCA	NO	24	1	5	0.7
M	25	Samagaun	19	AGRI	LIT	MCA	NO	21	0	5	0.56
M	42	Lho	21	AGRI	LIT	MCA	YES	11	0	3	1
M	24	Lho	21	AGRI	LIT	MCA	NO	8	0	3	1
	Notes.
	Sex: Gender of the respondent (M=Male, F=Female); AGE= Age of the respondent (years); VDC = Village Development Committee; VDC_SN=Number of studied VDC; OCC= respondent�s occupation (Herding, Agriculture, Other); LIT = Literacy (LIT=read and write, ILL=Not able to read and write); REG=Region; PER=Perceptions (YES=positive, NO=negative), OWN=number of domestic animals owned; LOSS: number of domest…
